# Supplementary material for: Impressions about harm are formed rapidly and then refined, modulated by serotonin
Source: Soc Cogn Affect Neurosci. 2024 Oct 26;19(1):nsae078. doi: 10.1093/scan/nsae078 (PMC11552519; doi:10.1093/scan/nsae078)
Supplement: nsae078_Supp [file nsae078_supp.zip]

Archive with 1 entries (1 files):
- nsae078_Supp/scan-23-220-File007.docx
